# Supplementary material for: Distinct Clinical and Outcome Profiles Across Six Subtypes of Acute Gastrointestinal Bleeding: A Comprehensive Analysis of 1021 Patients
Source: J Clin Med. 2026 Mar 5;15(5):1998. doi: 10.3390/jcm15051998 (PMC12985898; doi:10.3390/jcm15051998)
Supplement: Supplementary file 1 [file jcm-15-01998-s001.zip]

Archive with 1 entries (1 files):
- jcm-4129792-supplementary.pdf
